# Supplementary material for: Dormancy cycling: translation‐related transcripts are the main difference between dormant and non‐dormant seeds in the field
Source: Plant J. 2020 Feb 5;102(2):327–39. doi: 10.1111/tpj.14626 (PMC7217185; doi:10.1111/tpj.14626)
Supplement: Supplementary file 6 — Appendix S1. GO enrichment and dominant pattern analysis. [file TPJ-102-327-s006.xlsx]

## Sheet: Genes in DPs
DP	1	2	3	4	5	6	7	8	9	10	11	12	13	14	15	16
	AT1G01020	AT1G07135	AT1G01090	AT1G01100	AT1G01520	AT1G02705	AT1G04310	AT1G53300	AT1G03220	AT1G03070	AT1G01340	AT1G02705	AT1G07587	AT1G05977	AT1G13520	AT2G05215
	AT1G01040	AT1G14370	AT1G01100	AT1G01110	AT1G16850	AT1G03495	AT1G19130	AT1G61340	AT1G03230	AT1G03760	AT1G04770	AT1G04980	AT1G52618	AT1G06190	AT1G25400	AT2G07677
	AT1G01230	AT1G18570	AT1G01110	AT1G01620	AT1G21770	AT1G04980	AT1G55675	AT1G66160	AT1G05740	AT1G03970	AT1G08930	AT1G06247	AT2G06002	AT1G06203	AT1G28600	AT2G07689
	AT1G01355	AT1G19020	AT1G01300	AT1G02780	AT1G60680	AT1G05247	AT1G69220	AT2G02100	AT1G06750	AT1G05385	AT1G10020	AT1G06283	AT2G07875	AT1G10300	AT1G35140	AT2G07696
	AT1G01480	AT1G19380	AT1G01620	AT1G02870	AT1G68250	AT1G06547	AT1G72690	AT2G20630	AT1G07187	AT1G05790	AT1G10740	AT1G06553	AT3G06095	AT1G20120	AT1G66400	AT2G07706
	AT1G01540	AT1G19780	AT1G02780	AT1G03180	AT1G77000	AT1G06553	AT2G17695	AT2G38530	AT1G08180	AT1G05890	AT1G22070	AT1G07903	AT3G62420	AT1G34630	AT1G71697	AT2G07722
	AT1G01600	AT1G20310	AT1G02870	AT1G03330	AT2G14520	AT1G07903	AT2G24100	AT2G47260	AT1G08320	AT1G06110	AT1G22770	AT1G08103	AT4G04972	AT1G49240	AT2G32190	AT2G07725
	AT1G02010	AT1G27100	AT1G03230	AT1G03600	AT2G22240	AT1G08890	AT3G01920	AT3G25780	AT1G08580	AT1G07400	AT1G24575	AT1G08113	AT4G05715	AT1G75680	AT2G40000	AT2G07727
	AT1G02120	AT1G27730	AT1G03330	AT1G04000	AT4G02110	AT1G09867	AT3G03640	AT3G29360	AT1G09780	AT1G07510	AT1G27461	AT1G08117	AT4G06315	AT1G77680	AT2G41010	AT2G07734
	AT1G02700	AT1G31130	AT1G04000	AT1G04270	AT4G09600	AT1G12015	AT3G17210	AT4G24960	AT1G09830	AT1G08170	AT1G27921	AT1G09787	AT4G33465	AT2G01010	AT2G41100	AT2G07735
	AT1G02960	AT1G34180	AT1G04270	AT1G04410	AT5G13460	AT1G14360	AT3G44100	AT4G35110	AT1G10270	AT1G09710	AT1G28765	AT1G16635	AT4G39363	AT2G07671	AT2G41420	AT2G07736
	AT1G03030	AT1G35140	AT1G04410	AT1G04420	AT5G20070	AT1G15550	AT3G48980	AT5G19140	AT1G10370	AT1G13340	AT1G29465	AT1G18745	AT5G52471	AT2G27050	AT3G21330	AT2G07737
	AT1G03070	AT1G55450	AT1G04480	AT1G04480	AT5G40420	AT1G17840	AT3G51430	AT5G43330	AT1G12000	AT1G13450	AT1G50055	AT1G19373		AT2G27230	AT3G50760	AT2G07751
	AT1G03103	AT1G57990	AT1G04520	AT1G04710	AT5G50170	AT1G18745	AT3G52340	AT5G47050	AT1G12270	AT1G13640	AT1G52890	AT1G19376		AT2G34030	AT3G50770	AT2G07785
	AT1G03210	AT1G59590	AT1G04820	AT1G05190	AT5G55470	AT1G27050	AT3G60300	AT5G59790	AT1G13730	AT1G14530	AT1G54000	AT1G20015		AT2G34300	AT3G54810	AT2G07787
	AT1G03380	AT1G68840	AT1G04870	AT1G05460	AT5G62220	AT1G27330	AT4G06598		AT1G14390	AT1G15330	AT1G54730	AT1G27330		AT2G37100	AT3G57330	AT2G07798
	AT1G03390	AT1G72520	AT1G04880	AT1G06190		AT1G29465	AT4G13150		AT1G14810	AT1G16030	AT1G68530	AT1G27350		AT2G41550	AT4G05100	AT2G07799
	AT1G03440	AT1G72900	AT1G05190	AT1G06960		AT1G31240	AT4G27900		AT1G15415	AT1G16240	AT1G68570	AT1G29418		AT2G47800	AT4G20860	AT2G07809
	AT1G03620	AT2G01180	AT1G05360	AT1G07070		AT1G32385	AT4G31270		AT1G15460	AT1G17145	AT1G70090	AT1G34418		AT3G02160	AT4G30280	AT2G07811
	AT1G03740	AT2G23810	AT1G07070	AT1G07320		AT1G54010	AT4G38090		AT1G15690	AT1G19396	AT1G72450	AT1G53542		AT3G06355	AT4G37610	AT2G07826
	AT1G03870	AT2G24600	AT1G07140	AT1G07570		AT1G60850	AT5G06140		AT1G15825	AT1G21410	AT1G74940	AT1G65295		AT3G09710	AT5G06740	AT2G07835
	AT1G03905	AT2G30870	AT1G07187	AT1G07770		AT1G64107	AT5G10050		AT1G17480	AT1G21660	AT1G75163	AT2G03590		AT3G21270	AT5G39580	ATMG00060
	AT1G03970	AT2G38470	AT1G07770	AT1G07920		AT1G64210	AT5G56600		AT1G18150	AT1G21780	AT1G76520	AT2G05765		AT3G22810	AT5G42380	ATMG00070
	AT1G04267	AT2G41100	AT1G07840	AT1G07930		AT1G71210	AT5G58740		AT1G18840	AT1G26160	AT1G78080	AT2G08760		AT3G41762	AT5G47910	ATMG00080
	AT1G04350	AT2G44500	AT1G07920	AT1G08360		AT1G75410	AT5G65740		AT1G20220	AT1G26665	AT2G16060	AT2G08910		AT3G41768	AT5G49520	ATMG00090
	AT1G04427	AT3G16720	AT1G07930	AT1G08520		AT1G77510			AT1G21740	AT1G29357	AT2G17710	AT2G14460		AT3G48160	AT5G57560	ATMG00140
	AT1G04440	AT3G25600	AT1G08180	AT1G09580		AT1G77630			AT1G21880	AT1G30070	AT2G18160	AT2G15910		AT3G54740		ATMG00210
	AT1G04563	AT3G29000	AT1G08360	AT1G09590		AT2G04955			AT1G23010	AT1G30200	AT2G18860	AT2G35290		AT4G20430		ATMG00290
	AT1G04587	AT3G49530	AT1G08580	AT1G09630		AT2G04965			AT1G24510	AT1G31480	AT2G27500	AT2G35382		AT4G22290		ATMG00300
	AT1G04827	AT3G52400	AT1G09210	AT1G09690		AT2G05765			AT1G26340	AT1G33050	AT2G35744	AT2G39675		AT4G28590		ATMG00400
	AT1G05033	AT3G52520	AT1G09590	AT1G10030		AT2G08725			AT1G26360	AT1G35516	AT2G35880	AT2G44510		AT4G32510		ATMG00513
	AT1G05043	AT3G54150	AT1G09630	AT1G10200		AT2G08755			AT1G26460	AT1G44414	AT2G37530	AT3G00985		AT4G34440		ATMG00560
	AT1G05385	AT3G55980	AT1G09690	AT1G10522		AT2G08760			AT1G27210	AT1G45150	AT2G38310	AT3G01313		AT5G05860		ATMG00600
	AT1G05467	AT3G57530	AT1G09830	AT1G10960		AT2G11890			AT1G27380	AT1G48550	AT2G40330	AT3G01316		AT5G21970		ATMG00630
	AT1G05575	AT3G59080	AT1G10030	AT1G11120		AT2G15910			AT1G28070	AT1G52560	AT2G41290	AT3G02435		AT5G22740		ATMG00940
	AT1G05780	AT4G00330	AT1G10270	AT1G11125		AT2G18680			AT1G29880	AT1G53190	AT2G43140	AT3G02445		AT5G23130		ATMG01190
	AT1G05783	AT4G01010	AT1G10780	AT1G11790		AT2G21430			AT1G33160	AT1G53540	AT2G43710	AT3G03415		AT5G31909		ATMG01210
	AT1G05790	AT4G12720	AT1G10960	AT1G12430		AT2G22100			AT1G42970	AT1G54050	AT3G01470	AT3G04775		AT5G35790		ATMG01270
	AT1G05890	AT4G18950	AT1G11120	AT1G13380		AT2G26250			AT1G43675	AT1G54920	AT3G07215	AT3G07735		AT5G40150		ATMG01275
	AT1G06265	AT4G20860	AT1G12000	AT1G14030		AT2G27300			AT1G43780	AT1G55530	AT3G07460	AT3G09105		AT5G44190		ATMG01280
	AT1G06570	AT4G21920	AT1G12020	AT1G14320		AT2G27400			AT1G47490	AT1G56440	AT3G07470	AT3G09855		ATCG00010		ATMG01320
	AT1G06580	AT4G21990	AT1G12270	AT1G14410		AT2G28330			AT1G47500	AT1G59860	AT3G10520	AT3G13525		ATCG00020		ATMG01350
	AT1G06710	AT4G22690	AT1G12430	AT1G14620		AT2G29090			AT1G48405	AT1G59865	AT3G13276	AT3G24612		ATCG00030		ATMG01360
	AT1G06840	AT4G22710	AT1G12650	AT1G14900		AT2G32050			AT1G48920	AT1G59980	AT3G15210	AT3G44380		ATCG00040		ATMG01370
	AT1G06977	AT4G23180	AT1G12800	AT1G15120		AT2G32070			AT1G50400	AT1G60710	AT3G21690	AT3G47342		ATCG00050
	AT1G07040	AT4G23190	AT1G13160	AT1G15500		AT2G35290			AT1G52315	AT1G60970	AT3G23150	AT3G47347		ATCG00065
	AT1G07090	AT4G30530	AT1G13270	AT1G15930		AT2G39675			AT1G53170	AT1G65980	AT3G26700	AT3G50825		ATCG00070
	AT1G07240	AT4G31500	AT1G13730	AT1G16000		AT2G40160			AT1G53240	AT1G66080	AT3G47600	AT3G58193		ATCG00090
	AT1G07300	AT4G34150	AT1G14060	AT1G17510		AT2G40200			AT1G54270	AT1G67310	AT3G51180	AT4G03915		ATCG00120
	AT1G07420	AT4G36500	AT1G14320	AT1G17650		AT2G40350			AT1G55800	AT1G67920	AT3G54710	AT4G07635		ATCG00130
	AT1G07430	AT4G37260	AT1G14620	AT1G17880		AT2G41900			AT1G56110	AT1G68250	AT3G55240	AT4G25631		ATCG00140
	AT1G07645	AT5G17350	AT1G14810	AT1G18080		AT2G43120			AT1G58360	AT1G70360	AT3G58060	AT5G00750		ATCG00150
	AT1G07967	AT5G25930	AT1G14900	AT1G18540		AT2G43375			AT1G60640	AT1G70590	AT3G60200	AT5G00755		ATCG00160
	AT1G08270	AT5G26920	AT1G14920	AT1G18680		AT2G46192			AT1G61730	AT1G72100	AT3G61190	AT5G01155		ATCG00170
	AT1G08910	AT5G44380	AT1G14980	AT1G19850		AT3G02832			AT1G63660	AT1G73380	AT4G03110	AT5G02055		ATCG00180
	AT1G08973	AT5G44567	AT1G15002	AT1G20050		AT3G04155			AT1G64620	AT1G74310	AT4G03295	AT5G02645		ATCG00190
	AT1G09140	AT5G45340	AT1G15120	AT1G20330		AT3G04165			AT1G64710	AT1G74920	AT4G04475	AT5G02675		ATCG00210
	AT1G09195	AT5G47960	AT1G15500	AT1G20430		AT3G04730			AT1G65030	AT1G76490	AT4G06235	AT5G03160		ATCG00260
	AT1G09207	AT5G61900	AT1G15690	AT1G20950		AT3G04775			AT1G65230	AT1G78895	AT4G06250	AT5G06565		ATCG00270
	AT1G09363	AT5G64660	AT1G15825	AT1G21090		AT3G04985			AT1G66470	AT1G79880	AT4G06310	AT5G07725		ATCG00280
	AT1G09447		AT1G15830	AT1G21440		AT3G05655			AT1G68130	AT2G01320	AT4G09030	AT5G07735		ATCG00290
	AT1G09910		AT1G15930	AT1G21460		AT3G09105			AT1G69070	AT2G07680	AT4G10410	AT5G07815		ATCG00300
	AT1G10090		AT1G16190	AT1G21560		AT3G11580			AT1G69520	AT2G14910	AT4G15258	AT5G08495		ATCG00330
	AT1G10130		AT1G17650	AT1G21590		AT3G14415			AT1G71100	AT2G15695	AT4G16146	AT5G08515		ATCG00340
	AT1G10140		AT1G17880	AT1G22780		AT3G16810			AT1G73890	AT2G17520	AT4G21400	AT5G08525		ATCG00350
	AT1G10570		AT1G18080	AT1G22910		AT3G17420			AT1G74545	AT2G17787	AT4G21410	AT5G08850		ATCG00360
	AT1G10890		AT1G18150	AT1G23000		AT3G24050			AT1G74550	AT2G18050	AT4G26080	AT5G08855		ATCG00370
	AT1G10910		AT1G18540	AT1G23100		AT3G47342			AT1G75190	AT2G18440	AT5G01810	AT5G15022		ATCG00380
	AT1G11050		AT1G18680	AT1G24360		AT3G47347			AT1G75960	AT2G19310	AT5G05440	AT5G22315		ATCG00390
	AT1G11300		AT1G18840	AT1G25260		AT3G47348			AT1G77550	AT2G19340	AT5G18310	AT5G23575		ATCG00410
	AT1G11440		AT1G19520	AT1G26260		AT3G50310			AT1G78110	AT2G20560	AT5G33290	AT5G26280		ATCG00420
	AT1G11530		AT1G20220	AT1G26750		AT3G50825			AT1G78990	AT2G21820	AT5G36940	AT5G39850		ATCG00430
	AT1G12600		AT1G20330	AT1G26880		AT3G50990			AT1G78995	AT2G21940	AT5G39890	AT5G44286		ATCG00440
	AT1G12760		AT1G20950	AT1G27060		AT3G52055			AT1G79150	AT2G23240	AT5G42250	AT5G50460		ATCG00460
	AT1G13150		AT1G21050	AT1G27400		AT3G54220			AT1G79580	AT2G24420	AT5G44370	AT5G58595		ATCG00470
	AT1G13280		AT1G21090	AT1G27450		AT3G62600			AT1G80710	AT2G24755	AT5G64750	AT5G60335		ATCG00480
	AT1G13460		AT1G21460	AT1G27680		AT4G02555			AT2G01760	AT2G25140	AT5G66790			ATCG00490
	AT1G13630		AT1G21590	AT1G28290		AT4G04205			AT2G03130	AT2G26150	AT5G67490			ATCG00500
	AT1G14530		AT1G21730	AT1G29070		AT4G04465			AT2G03630	AT2G29500				ATCG00520
	AT1G14640		AT1G21740	AT1G29560		AT4G05015			AT2G05710	AT2G31350				ATCG00530
	AT1G14642		AT1G21880	AT1G29980		AT4G06255			AT2G16500	AT2G32120				ATCG00540
	AT1G15060		AT1G21980	AT1G30230		AT4G06305			AT2G18040	AT2G33740				ATCG00550
	AT1G15170		AT1G22640	AT1G30510		AT4G07635			AT2G21050	AT2G35820				ATCG00560
	AT1G15175		AT1G22710	AT1G30520		AT4G08615			AT2G21590	AT2G38260				ATCG00570
	AT1G15180		AT1G22780	AT1G30820		AT4G10260			AT2G22430	AT2G38820				ATCG00580
	AT1G15330		AT1G22840	AT1G30825		AT4G11911			AT2G22680	AT2G39570				ATCG00590
	AT1G15740		AT1G22910	AT1G32730		AT4G13860			AT2G24050	AT2G40170				ATCG00600
	AT1G16770		AT1G22950	AT1G32990		AT4G15530			AT2G24490	AT2G40830				ATCG00610
	AT1G16820		AT1G23100	AT1G33040		AT4G18070			AT2G24790	AT2G41260				ATCG00620
	AT1G17060		AT1G23820	AT1G33120		AT4G20840			AT2G26515	AT2G42890				ATCG00630
	AT1G17780		AT1G24310	AT1G33140		AT4G25320			AT2G27840	AT2G46240				ATCG00640
	AT1G17810		AT1G24360	AT1G33470		AT4G25960			AT2G29080	AT2G46260				ATCG00650
	AT1G18270		AT1G24510	AT1G34030		AT4G27820			AT2G30130	AT2G47180				ATCG00660
	AT1G18773		AT1G25260	AT1G34065		AT4G28230			AT2G32235	AT3G01200				ATCG00670
	AT1G18940		AT1G26340	AT1G34430		AT4G33460			AT2G33100	AT3G01520				ATCG00680
	AT1G19110		AT1G26460	AT1G41830		AT4G34630			AT2G33150	AT3G01570				ATCG00690
	AT1G19397		AT1G26630	AT1G43170		AT4G36250			AT2G33880	AT3G01590				ATCG00700
	AT1G19770		AT1G26750	AT1G43560		AT5G01775			AT2G34170	AT3G01920				ATCG00710
	AT1G20380		AT1G26770	AT1G43670		AT5G02055			AT2G34180	AT3G03310				ATCG00720
	AT1G20640		AT1G26880	AT1G43710		AT5G02645			AT2G34340	AT3G03330				ATCG00730
	AT1G20691		AT1G27060	AT1G46264		AT5G02675			AT2G36145	AT3G04720				ATCG00740
	AT1G20920		AT1G27210	AT1G47260		AT5G07105			AT2G36530	AT3G05260				ATCG00750
	AT1G21200		AT1G27400	AT1G48230		AT5G07725			AT2G37640	AT3G05945				ATCG00760
	AT1G21400		AT1G27450	AT1G48360		AT5G07735			AT2G38280	AT3G06455				ATCG00770
	AT1G21660		AT1G27460	AT1G49240		AT5G07815			AT2G38890	AT3G07150				ATCG00780
	AT1G21680		AT1G27680	AT1G49380		AT5G08070			AT2G39470	AT3G07780				ATCG00790
	AT1G21780		AT1G28395	AT1G49475		AT5G08965			AT2G40080	AT3G09600				ATCG00800
	AT1G22430		AT1G29880	AT1G49580		AT5G09430			AT2G40140	AT3G10020				ATCG00810
	AT1G23050		AT1G29980	AT1G49600		AT5G10280			AT2G40220	AT3G10030				ATCG00820
	AT1G23052		AT1G29990	AT1G49660		AT5G15120			AT2G40230	AT3G12490				ATCG00830
	AT1G23710		AT1G30040	AT1G50490		AT5G23575			AT2G40360	AT3G15070				ATCG00840
	AT1G24735		AT1G30530	AT1G50710		AT5G28540			AT2G40380	AT3G15340				ATCG00850
	AT1G24793		AT1G30580	AT1G51355		AT5G38740			AT2G40925	AT3G15780				ATCG00860
	AT1G25054		AT1G30820	AT1G51650		AT5G42250			AT2G43650	AT3G16120				ATCG00870
	AT1G25145		AT1G30960	AT1G51940		AT5G51590			AT2G45430	AT3G22500				ATCG00880
	AT1G25175		AT1G31180	AT1G52300		AT5G57570			AT2G46170	AT3G22510				ATCG00900
	AT1G25210		AT1G31650	AT1G52670		AT5G60335			AT2G47510	AT3G22700				ATCG00905
	AT1G26440		AT1G31817	AT1G52720		AT5G61310			AT2G48150	AT3G23255				ATCG00910
	AT1G26580		AT1G31860	AT1G53250		AT5G61790			AT3G01800	AT3G23490				ATCG00920
	AT1G27980		AT1G32190	AT1G53530					AT3G02050	AT3G24500				ATCG00950
	AT1G28380		AT1G32200	AT1G53580					AT3G03060	AT3G25070				ATCG00960
	AT1G28620		AT1G32730	AT1G53850					AT3G04550	AT3G26770				ATCG00970
	AT1G29357		AT1G32860	AT1G54385					AT3G04650	AT3G27997				ATCG00980
	AT1G29680		AT1G32990	AT1G54580					AT3G04770	AT3G28740				ATCG00990
	AT1G30110		AT1G33040	AT1G55200					AT3G06690	AT3G46230				ATCG01000
	AT1G30200		AT1G33120	AT1G55340					AT3G06860	AT3G48115				ATCG01010
	AT1G30500		AT1G33140	AT1G55805					AT3G07390	AT3G51810				ATCG01040
	AT1G30755		AT1G33160	AT1G56045					AT3G07600	AT3G51880				ATCG01050
	AT1G31175		AT1G33240	AT1G56050					AT3G07650	AT3G52240				ATCG01060
	AT1G31460		AT1G34030	AT1G57660					AT3G08570	AT3G52570				ATCG01070
	AT1G31470		AT1G34430	AT1G57720					AT3G08750	AT3G53040				ATCG01080
	AT1G31480		AT1G41880	AT1G57860					AT3G09640	AT3G53230				ATCG01090
	AT1G31485		AT1G42470	AT1G58030					AT3G11710	AT3G53410				ATCG01100
	AT1G31490		AT1G43170	AT1G58350					AT3G12270	AT3G53830				ATCG01110
	AT1G31750		AT1G43560	AT1G59640					AT3G13930	AT3G54500				ATCG01120
	AT1G31814		AT1G43670	AT1G60090					AT3G15000	AT3G54850				ATCG01130
	AT1G32700		AT1G43675	AT1G60160					AT3G16300	AT3G56750				ATCG01140
	AT1G33050		AT1G43710	AT1G60800					AT3G16870	AT3G57340				ATCG01150
	AT1G33612		AT1G43780	AT1G61960					AT3G17820	AT3G57810				ATCG01160
	AT1G33615		AT1G43900	AT1G62330					AT3G18610	AT3G58450				ATCG01170
	AT1G33660		AT1G44835	AT1G62780					AT3G19130	AT3G60150				ATCG01180
	AT1G34300		AT1G47260	AT1G63470					AT3G20541	AT3G60300				ATCG01210
	AT1G34460		AT1G47490	AT1G63650					AT3G20820	AT3G60600				ATCG01220
	AT1G35280		AT1G47500	AT1G64080					AT3G21540	AT3G61260				ATCG01230
	AT1G35516		AT1G48230	AT1G64150					AT3G21560	AT3G62290				ATCG01240
	AT1G36060		AT1G48405	AT1G64185					AT3G22660	AT3G63500				ATCG01260
	AT1G36070		AT1G48630	AT1G64190					AT3G23160	AT4G01120				ATCG01270
	AT1G37150		AT1G48830	AT1G64390					AT3G23350	AT4G02690				ATCG01280
	AT1G44414		AT1G48920	AT1G64510					AT3G23580	AT4G03200				ATCG01290
	AT1G44770		AT1G49410	AT1G64970					AT3G25700	AT4G05070				ATCG01300
	AT1G45150		AT1G49475	AT1G66580					AT3G27070	AT4G06835				ATCG01310
	AT1G46120		AT1G49600	AT1G67250					AT3G27860	AT4G10020				ATMG00040
	AT1G47300		AT1G49620	AT1G67430					AT3G28345	AT4G11220				ATMG01080
	AT1G48195		AT1G50400	AT1G67590					AT3G42670	AT4G11660				ATMG01380
	AT1G48300		AT1G50490	AT1G67785					AT3G44900	AT4G12400
	AT1G48430		AT1G51060	AT1G68590					AT3G45230	AT4G15780
	AT1G48550		AT1G51355	AT1G69620					AT3G48430	AT4G17730
	AT1G49360		AT1G51650	AT1G70280					AT3G48870	AT4G21320
	AT1G49710		AT1G51940	AT1G70350					AT3G50340	AT4G22360
	AT1G49720		AT1G52300	AT1G70600					AT3G50410	AT4G23493
	AT1G50260		AT1G52720	AT1G70940					AT3G52930	AT4G23570
	AT1G50290		AT1G52930	AT1G71110					AT3G53880	AT4G25200
	AT1G50360		AT1G53240	AT1G71500					AT3G54470	AT4G25450
	AT1G50430		AT1G53580	AT1G71830					AT3G55010	AT4G25500
	AT1G50440		AT1G53645	AT1G72090					AT3G55210	AT4G25970
	AT1G50460		AT1G54270	AT1G72370					AT3G55630	AT4G26270
	AT1G50740		AT1G54385	AT1G73590					AT3G56060	AT4G27130
	AT1G50970		AT1G54580	AT1G73940					AT3G56730	AT4G28390
	AT1G51130		AT1G55205	AT1G74030					AT3G57000	AT4G28650
	AT1G51200		AT1G55360	AT1G74690					AT3G57520	AT4G29380
	AT1G52080		AT1G55740	AT1G74970					AT3G57610	AT4G30720
	AT1G52820		AT1G55805	AT1G75080					AT3G58660	AT4G32160
	AT1G52920		AT1G56045	AT1G75350					AT3G59830	AT4G32480
	AT1G52990		AT1G56050	AT1G75680					AT3G60110	AT4G32590
	AT1G53990		AT1G56110	AT1G77750					AT3G60390	AT4G33630
	AT1G54115		AT1G56210	AT1G77940					AT3G62120	AT4G34071
	AT1G54260		AT1G56340	AT1G78060					AT3G62760	AT4G36140
	AT1G54355		AT1G57660	AT1G78610					AT4G02400	AT4G36730
	AT1G54860		AT1G57720	AT1G78630					AT4G05410	AT4G36850
	AT1G54870		AT1G57860	AT1G79430					AT4G08935	AT4G37480
	AT1G55440		AT1G58030	AT1G79530					AT4G10320	AT4G37483
	AT1G56180		AT1G58360	AT1G80080					AT4G10440	AT5G02750
	AT1G56280		AT1G58380	AT1G80700					AT4G11160	AT5G02840
	AT1G56612		AT1G58684	AT2G01250					AT4G13930	AT5G03560
	AT1G58235		AT1G58983	AT2G01910					AT4G17520	AT5G04750
	AT1G60970		AT1G59359	AT2G02050					AT4G18440	AT5G05320
	AT1G61970		AT1G59640	AT2G02780					AT4G19160	AT5G06370
	AT1G62305		AT1G59990	AT2G03090					AT4G20990	AT5G07470
	AT1G62310		AT1G60080	AT2G03350					AT4G23740	AT5G08139
	AT1G62720		AT1G60090	AT2G04030					AT4G25730	AT5G08430
	AT1G62770		AT1G60640	AT2G04390					AT4G25880	AT5G11100
	AT1G62914		AT1G60660	AT2G05220					AT4G26560	AT5G12030
	AT1G62915		AT1G61730	AT2G05920					AT4G26990	AT5G12110
	AT1G62930		AT1G61960	AT2G05990					AT4G27950	AT5G12390
	AT1G63080		AT1G62330	AT2G08000					AT4G29100	AT5G18040
	AT1G63150		AT1G62780	AT2G08330					AT4G29340	AT5G18100
	AT1G63320		AT1G63470	AT2G09990					AT4G29510	AT5G19150
	AT1G64010		AT1G63650	AT2G14890					AT4G30340	AT5G20350
	AT1G64020		AT1G63660	AT2G15000					AT4G30800	AT5G25450
	AT1G64065		AT1G64080	AT2G15440					AT4G33860	AT5G33207
	AT1G64280		AT1G64190	AT2G15790					AT4G34131	AT5G33210
	AT1G64900		AT1G64620	AT2G16600					AT4G34880	AT5G37670
	AT1G65090		AT1G65030	AT2G16780					AT4G35000	AT5G38860
	AT1G65260		AT1G65290	AT2G16800					AT4G36660	AT5G41700
	AT1G65350		AT1G66580	AT2G17240					AT4G36880	AT5G42810
	AT1G66730		AT1G67430	AT2G17280					AT4G36930	AT5G43930
	AT1G66770		AT1G67480	AT2G17360					AT4G37900	AT5G44090
	AT1G67300		AT1G68130	AT2G17442					AT4G37910	AT5G44120
	AT1G67310		AT1G68560	AT2G18020					AT4G38670	AT5G44790
	AT1G67850		AT1G68590	AT2G18110					AT4G38890	AT5G46250
	AT1G68050		AT1G68760	AT2G18390					AT4G39280	AT5G46410
	AT1G68080		AT1G69040	AT2G18400					AT4G39510	AT5G47830
	AT1G68300		AT1G69070	AT2G19090					AT5G00875	AT5G48160
	AT1G69170		AT1G69520	AT2G19730					AT5G01600	AT5G48570
	AT1G69252		AT1G69530	AT2G19740					AT5G02180	AT5G48775
	AT1G69450		AT1G69620	AT2G20270					AT5G02460	AT5G50770
	AT1G69630		AT1G69850	AT2G20300					AT5G02760	AT5G52640
	AT1G69790		AT1G70280	AT2G20490					AT5G03150	AT5G54080
	AT1G70140		AT1G70600	AT2G20515					AT5G03858	AT5G54520
	AT1G70620		AT1G71100	AT2G20820					AT5G04700	AT5G55100
	AT1G70800		AT1G71110	AT2G21160					AT5G06110	AT5G58070
	AT1G70810		AT1G71860	AT2G21170					AT5G07100	AT5G59620
	AT1G71200		AT1G71960	AT2G21250					AT5G07110	AT5G61530
	AT1G71240		AT1G72090	AT2G21290					AT5G08030	AT5G61820
	AT1G72416		AT1G72370	AT2G21350					AT5G08300	AT5G62130
	AT1G72540		AT1G72570	AT2G21580					AT5G09500	AT5G63190
	AT1G72650		AT1G73220	AT2G21620					AT5G11200	AT5G63195
	AT1G72770		AT1G73590	AT2G21870					AT5G11430	AT5G63200
	AT1G73020		AT1G74030	AT2G22670					AT5G13330	AT5G64180
	AT1G73066		AT1G74550	AT2G22780					AT5G13400	AT5G64840
	AT1G73500		AT1G74560	AT2G23150					AT5G13655	AT5G65710
	AT1G74150		AT1G74690	AT2G23350					AT5G14040	AT5G66090
	AT1G74410		AT1G75080	AT2G24090					AT5G14050	AT5G66400
	AT1G74950		AT1G75190	AT2G24110					AT5G14600	AT5G67030
	AT1G75170		AT1G75240	AT2G24280					AT5G15640
	AT1G75490		AT1G76160	AT2G24820					AT5G16930
	AT1G76065		AT1G76790	AT2G25100					AT5G16960
	AT1G76070		AT1G77550	AT2G25210					AT5G17920
	AT1G76130		AT1G77750	AT2G25790					AT5G19550
	AT1G76460		AT1G77940	AT2G25840					AT5G19790
	AT1G76490		AT1G78040	AT2G25980					AT5G20890
	AT1G76705		AT1G78110	AT2G26270					AT5G21280
	AT1G77090		AT1G78610	AT2G26440					AT5G22100
	AT1G77290		AT1G79150	AT2G26700					AT5G22650
	AT1G77530		AT1G79580	AT2G27040					AT5G25220
	AT1G77850		AT1G80080	AT2G27050					AT5G25620
	AT1G77950		AT1G80270	AT2G27230					AT5G26780
	AT1G78130		AT1G80530	AT2G27530					AT5G26860
	AT1G78150		AT1G80640	AT2G27710					AT5G27470
	AT1G78780		AT1G80710	AT2G27720					AT5G33320
	AT1G78850		AT1G80750	AT2G27775					AT5G37600
	AT1G78860		AT1G80940	AT2G28150					AT5G39080
	AT1G79160		AT2G01250	AT2G28310					AT5G40200
	AT1G79245		AT2G01290	AT2G28790					AT5G42100
	AT1G79270		AT2G03240	AT2G28900					AT5G43960
	AT1G79440		AT2G03350	AT2G29180					AT5G44060
	AT1G80180		AT2G03420	AT2G29530					AT5G46740
	AT1G80570		AT2G04030	AT2G29980					AT5G51910
	AT2G01175		AT2G04390	AT2G30000					AT5G53290
	AT2G01460		AT2G05220	AT2G30160					AT5G55610
	AT2G02570		AT2G05710	AT2G30320					AT5G55910
	AT2G02710		AT2G05990	AT2G31320					AT5G55920
	AT2G02765		AT2G09990	AT2G31390					AT5G56350
	AT2G02930		AT2G14890	AT2G31610					AT5G56680
	AT2G03010		AT2G15000	AT2G31980					AT5G57980
	AT2G04690		AT2G15440	AT2G32010					AT5G58280
	AT2G05075		AT2G15490	AT2G32060					AT5G59720
	AT2G05270		AT2G15790	AT2G32730					AT5G60020
	AT2G05518		AT2G16430	AT2G33180					AT5G60950
	AT2G05695		AT2G16500	AT2G33250					AT5G60990
	AT2G06025		AT2G16600	AT2G33255					AT5G61030
	AT2G07305		AT2G17240	AT2G33370					AT5G61180
	AT2G07345		AT2G17280	AT2G33450					AT5G61880
	AT2G08100		AT2G17360	AT2G33510					AT5G62440
	AT2G09400		AT2G17420	AT2G33800					AT5G62680
	AT2G09605		AT2G18020	AT2G33990					AT5G64670
	AT2G11880		AT2G18040	AT2G34470					AT5G65110
	AT2G15695		AT2G18110	AT2G34710					AT5G65270
	AT2G15970		AT2G18230	AT2G35780					AT5G65410
	AT2G16575		AT2G18400	AT2G36160					AT5G67220
	AT2G16595		AT2G18520	AT2G36170					AT5G67520
	AT2G16720		AT2G19385	AT2G36620					AT5G67560
	AT2G17036		AT2G19640	AT2G36990
	AT2G17520		AT2G19670	AT2G37080
	AT2G17700		AT2G19680	AT2G37100
	AT2G17705		AT2G19720	AT2G37190
	AT2G18280		AT2G19730	AT2G37270
	AT2G18735		AT2G19740	AT2G37420
	AT2G19310		AT2G19750	AT2G37600
	AT2G19320		AT2G20270	AT2G37620
	AT2G19910		AT2G20450	AT2G37630
	AT2G20740		AT2G20490	AT2G37660
	AT2G20770		AT2G21160	AT2G37790
	AT2G20780		AT2G21250	AT2G38120
	AT2G21490		AT2G21290	AT2G38140
	AT2G21720		AT2G21580	AT2G38370
	AT2G21820		AT2G21590	AT2G38430
	AT2G21930		AT2G21620	AT2G38680
	AT2G21940		AT2G21640	AT2G38810
	AT2G22790		AT2G21870	AT2G39460
	AT2G22821		AT2G22230	AT2G39705
	AT2G23120		AT2G22430	AT2G39870
	AT2G23180		AT2G22780	AT2G40085
	AT2G23240		AT2G23150	AT2G40690
	AT2G23348		AT2G23300	AT2G41840
	AT2G23590		AT2G23350	AT2G42120
	AT2G23755		AT2G24050	AT2G42960
	AT2G23945		AT2G24110	AT2G43030
	AT2G24420		AT2G24790	AT2G43360
	AT2G24520		AT2G25210	AT2G43460
	AT2G24535		AT2G26270	AT2G44040
	AT2G24592		AT2G26515	AT2G44050
	AT2G24755		AT2G26580	AT2G44120
	AT2G24945		AT2G26900	AT2G44160
	AT2G25340		AT2G27020	AT2G44910
	AT2G25520		AT2G27190	AT2G45470
	AT2G25530		AT2G27530	AT2G45480
	AT2G25590		AT2G27710	AT2G45960
	AT2G25850		AT2G27720	AT2G46660
	AT2G26190		AT2G27775	AT2G46820
	AT2G26220		AT2G27840	AT2G46930
	AT2G26570		AT2G28310	AT2G47110
	AT2G26740		AT2G28790	AT2G47610
	AT2G27290		AT2G29080	AT2G47780
	AT2G27310		AT2G29530	AT2G47800
	AT2G27340		AT2G29550	AT2G47930
	AT2G28350		AT2G29560	AT3G01280
	AT2G29060		AT2G29570	AT3G01300
	AT2G29165		AT2G29980	AT3G01450
	AT2G29480		AT2G30130	AT3G02080
	AT2G29740		AT2G30160	AT3G02160
	AT2G30600		AT2G30200	AT3G02560
	AT2G31350		AT2G30320	AT3G02790
	AT2G31585		AT2G31390	AT3G02870
	AT2G31880		AT2G31610	AT3G03170
	AT2G31985		AT2G31680	AT3G03450
	AT2G32320		AT2G32060	AT3G03920
	AT2G33070		AT2G32720	AT3G04120
	AT2G33540		AT2G32730	AT3G04260
	AT2G33590		AT2G33150	AT3G04400
	AT2G33770		AT2G33180	AT3G04520
	AT2G34600		AT2G33210	AT3G04840
	AT2G34700		AT2G33330	AT3G04920
	AT2G35260		AT2G33370	AT3G05190
	AT2G35340		AT2G33880	AT3G05560
	AT2G35345		AT2G34340	AT3G05590
	AT2G35660		AT2G34640	AT3G05640
	AT2G35680		AT2G35635	AT3G05750
	AT2G35820		AT2G36145	AT3G05937
	AT2G36220		AT2G36160	AT3G06145
	AT2G36500		AT2G36170	AT3G06320
	AT2G36540		AT2G36400	AT3G06430
	AT2G36810		AT2G36530	AT3G06610
	AT2G36895		AT2G36580	AT3G06700
	AT2G37290		AT2G36620	AT3G06868
	AT2G38260		AT2G36990	AT3G07510
	AT2G38340		AT2G37080	AT3G08520
	AT2G38465		AT2G37190	AT3G08580
	AT2G39375		AT2G37220	AT3G08610
	AT2G39570		AT2G37270	AT3G08740
	AT2G39950		AT2G37600	AT3G08820
	AT2G39980		AT2G37640	AT3G09200
	AT2G40170		AT2G37660	AT3G09500
	AT2G40830		AT2G37690	AT3G09630
	AT2G40880		AT2G38210	AT3G09690
	AT2G41200		AT2G38230	AT3G09710
	AT2G41210		AT2G38400	AT3G09820
	AT2G41230		AT2G38720	AT3G09860
	AT2G41430		AT2G38810	AT3G10620
	AT2G41505		AT2G39390	AT3G11120
	AT2G41510		AT2G39460	AT3G11510
	AT2G41705		AT2G39470	AT3G11630
	AT2G42000		AT2G39705	AT3G11940
	AT2G42005		AT2G39870	AT3G12260
	AT2G42190		AT2G39890	AT3G13420
	AT2G42330		AT2G40010	AT3G13560
	AT2G42950		AT2G40205	AT3G13580
	AT2G42980		AT2G40220	AT3G14220
	AT2G43010		AT2G40230	AT3G14240
	AT2G43400		AT2G40360	AT3G14360
	AT2G44080		AT2G40380	AT3G14390
	AT2G44090		AT2G40430	AT3G14600
	AT2G44770		AT2G40590	AT3G14790
	AT2G44798		AT2G40660	AT3G14870
	AT2G45170		AT2G41650	AT3G15190
	AT2G45243		AT2G41840	AT3G15390
	AT2G45380		AT2G42120	AT3G15980
	AT2G45510		AT2G42770	AT3G16490
	AT2G45530		AT2G42960	AT3G16950
	AT2G45600		AT2G43330	AT3G17170
	AT2G45780		AT2G43460	AT3G17350
	AT2G45870		AT2G43650	AT3G17465
	AT2G45970		AT2G44040	AT3G17590
	AT2G46270		AT2G44050	AT3G18080
	AT2G46572		AT2G44120	AT3G18420
	AT2G46735		AT2G45150	AT3G18740
	AT2G46790		AT2G45160	AT3G19508
	AT2G46830		AT2G45470	AT3G19540
	AT2G46870		AT2G45480	AT3G19570
	AT3G01200		AT2G45790	AT3G19790
	AT3G01350		AT2G45860	AT3G19820
	AT3G01520		AT2G46170	AT3G20390
	AT3G01650		AT2G46420	AT3G21740
	AT3G01795		AT2G46450	AT3G22121
	AT3G01850		AT2G46780	AT3G22230
	AT3G02280		AT2G46820	AT3G22780
	AT3G02380		AT2G47110	AT3G22810
	AT3G03440		AT2G47450	AT3G22970
	AT3G03590		AT2G47510	AT3G23390
	AT3G03815		AT2G47610	AT3G23600
	AT3G04040		AT2G47780	AT3G23830
	AT3G04500		AT2G47930	AT3G23990
	AT3G04720		AT2G48121	AT3G24240
	AT3G05260		AT2G48150	AT3G24660
	AT3G05345		AT3G01205	AT3G24830
	AT3G05880		AT3G01280	AT3G25220
	AT3G06170		AT3G01800	AT3G25470
	AT3G06260		AT3G02050	AT3G25520
	AT3G06495		AT3G02080	AT3G25530
	AT3G06780		AT3G02190	AT3G25660
	AT3G07350		AT3G02230	AT3G25860
	AT3G07360		AT3G02410	AT3G25920
	AT3G08240		AT3G02560	AT3G27050
	AT3G09162		AT3G02870	AT3G27160
	AT3G09600		AT3G03060	AT3G27180
	AT3G10250		AT3G03170	AT3G27830
	AT3G10550		AT3G03450	AT3G27850
	AT3G10980		AT3G03920	AT3G28200
	AT3G10985		AT3G04120	AT3G28900
	AT3G11020		AT3G04400	AT3G28910
	AT3G11160		AT3G04550	AT3G29350
	AT3G11810		AT3G04650	AT3G43980
	AT3G11930		AT3G04760	AT3G44150
	AT3G12490		AT3G04770	AT3G44590
	AT3G12960		AT3G04800	AT3G44750
	AT3G13224		AT3G04810	AT3G44890
	AT3G13277		AT3G04840	AT3G45030
	AT3G13340		AT3G04920	AT3G45600
	AT3G14160		AT3G05560	AT3G46040
	AT3G14660		AT3G05590	AT3G46430
	AT3G14680		AT3G05937	AT3G46970
	AT3G14710		AT3G06320	AT3G46990
	AT3G14880		AT3G06530	AT3G47370
	AT3G14890		AT3G06610	AT3G47836
	AT3G15070		AT3G06680	AT3G48160
	AT3G15090		AT3G06690	AT3G48540
	AT3G15770		AT3G06700	AT3G48690
	AT3G15780		AT3G06730	AT3G48730
	AT3G16910		AT3G06740	AT3G48930
	AT3G17220		AT3G06860	AT3G49010
	AT3G17225		AT3G06895	AT3G49910
	AT3G18690		AT3G07110	AT3G51080
	AT3G18770		AT3G07130	AT3G51150
	AT3G19290		AT3G07770	AT3G51670
	AT3G19553		AT3G07910	AT3G52150
	AT3G20340		AT3G08030	AT3G52300
	AT3G21352		AT3G08570	AT3G52590
	AT3G22500		AT3G08580	AT3G52730
	AT3G22560		AT3G08610	AT3G52750
	AT3G22700		AT3G08740	AT3G52905
	AT3G23260		AT3G08820	AT3G52910
	AT3G23340		AT3G09200	AT3G52960
	AT3G23480		AT3G09500	AT3G53420
	AT3G23640		AT3G09630	AT3G53430
	AT3G24070		AT3G09640	AT3G53740
	AT3G24100		AT3G09700	AT3G53760
	AT3G25495		AT3G09820	AT3G53800
	AT3G25740		AT3G10090	AT3G53850
	AT3G25840		AT3G10100	AT3G53870
	AT3G26100		AT3G10270	AT3G53890
	AT3G26220		AT3G10530	AT3G53900
	AT3G26300		AT3G10610	AT3G54090
	AT3G26570		AT3G11120	AT3G54110
	AT3G26770		AT3G11250	AT3G54210
	AT3G26800		AT3G11400	AT3G54740
	AT3G27025		AT3G11510	AT3G54820
	AT3G27027		AT3G11710	AT3G55280
	AT3G27440		AT3G11940	AT3G55330
	AT3G28740		AT3G12270	AT3G55440
	AT3G29173		AT3G12390	AT3G55750
	AT3G29270		AT3G12860	AT3G56130
	AT3G29390		AT3G12965	AT3G56340
	AT3G29810		AT3G13560	AT3G56680
	AT3G44205		AT3G13580	AT3G56760
	AT3G44630		AT3G13930	AT3G56910
	AT3G44770		AT3G13940	AT3G57150
	AT3G44880		AT3G13960	AT3G57157
	AT3G45240		AT3G14220	AT3G57180
	AT3G45390		AT3G14240	AT3G57600
	AT3G45440		AT3G14390	AT3G57870
	AT3G46230		AT3G14600	AT3G58930
	AT3G47110		AT3G14790	AT3G58940
	AT3G47160		AT3G14870	AT3G59540
	AT3G47500		AT3G15000	AT3G59890
	AT3G48115		AT3G15460	AT3G60245
	AT3G48120		AT3G16080	AT3G60450
	AT3G48200		AT3G16300	AT3G60530
	AT3G48580		AT3G16490	AT3G60770
	AT3G49300		AT3G16560	AT3G61100
	AT3G50740		AT3G16780	AT3G61110
	AT3G50810		AT3G16870	AT3G61200
	AT3G51250		AT3G16950	AT3G61430
	AT3G51830		AT3G16980	AT3G61560
	AT3G51910		AT3G17170	AT3G61990
	AT3G51920		AT3G17185	AT3G62030
	AT3G53403		AT3G17465	AT3G62250
	AT3G53410		AT3G17820	AT3G62400
	AT3G53510		AT3G18080	AT3G62810
	AT3G53830		AT3G18130	AT3G62870
	AT3G54363		AT3G18490	AT3G62980
	AT3G54500		AT3G18510	AT3G63210
	AT3G54510		AT3G18580	AT3G63530
	AT3G54620		AT3G18600	AT4G00100
	AT3G56350		AT3G18630	AT4G00430
	AT3G56450		AT3G18740	AT4G00585
	AT3G56470		AT3G19130	AT4G00810
	AT3G56750		AT3G19508	AT4G00850
	AT3G56810		AT3G19540	AT4G01150
	AT3G56960		AT3G19790	AT4G01310
	AT3G57300		AT3G20240	AT4G01460
	AT3G57340		AT3G20280	AT4G01610
	AT3G57680		AT3G20541	AT4G01900
	AT3G57810		AT3G20898	AT4G02230
	AT3G59210		AT3G21090	AT4G02610
	AT3G59300		AT3G21465	AT4G02840
	AT3G59410		AT3G21540	AT4G02940
	AT3G59530		AT3G21560	AT4G03120
	AT3G59660		AT3G22230	AT4G04470
	AT3G61260		AT3G22660	AT4G08520
	AT3G61450		AT3G22780	AT4G08755
	AT3G61610		AT3G23390	AT4G09040
	AT3G62160		AT3G23580	AT4G09800
	AT3G62190		AT3G23600	AT4G09810
	AT3G62290		AT3G23620	AT4G11010
	AT3G62700		AT3G23700	AT4G12060
	AT3G63310		AT3G23800	AT4G12160
	AT3G63500		AT3G23830	AT4G12600
	AT3G66654		AT3G23990	AT4G13020
	AT4G00040		AT3G24240	AT4G14320
	AT4G00060		AT3G24830	AT4G14605
	AT4G00300		AT3G25220	AT4G15790
	AT4G00330		AT3G25470	AT4G16155
	AT4G00360		AT3G25520	AT4G16265
	AT4G01120		AT3G25660	AT4G16720
	AT4G01970		AT3G25700	AT4G17390
	AT4G02005		AT3G25710	AT4G17560
	AT4G02430		AT3G25860	AT4G17600
	AT4G02520		AT3G25940	AT4G17880
	AT4G03440		AT3G26410	AT4G18100
	AT4G03443		AT3G27070	AT4G18730
	AT4G03560		AT3G27830	AT4G18760
	AT4G03935		AT3G28200	AT4G19130
	AT4G04020		AT3G28900	AT4G19710
	AT4G04445		AT3G28910	AT4G20430
	AT4G04740		AT3G42670	AT4G20870
	AT4G04890		AT3G43980	AT4G20910
	AT4G05071		AT3G44010	AT4G20940
	AT4G05755		AT3G44150	AT4G22130
	AT4G06410		AT3G44590	AT4G22190
	AT4G06835		AT3G44750	AT4G22250
	AT4G06880		AT3G44850	AT4G22290
	AT4G08920		AT3G44890	AT4G22990
	AT4G08940		AT3G44900	AT4G23060
	AT4G09365		AT3G45030	AT4G23760
	AT4G09610		AT3G45230	AT4G24050
	AT4G09845		AT3G45310	AT4G24770
	AT4G12460		AT3G45600	AT4G25080
	AT4G12990		AT3G46040	AT4G25700
	AT4G13030		AT3G46430	AT4G25740
	AT4G13180		AT3G46550	AT4G25910
	AT4G13530		AT3G46790	AT4G26110
	AT4G13996		AT3G46970	AT4G26230
	AT4G14305		AT3G46990	AT4G26555
	AT4G14590		AT3G47430	AT4G26760
	AT4G14720		AT3G47650	AT4G26810
	AT4G15233		AT3G48430	AT4G27090
	AT4G15550		AT3G48440	AT4G27250
	AT4G16150		AT3G48730	AT4G27430
	AT4G16280		AT3G48870	AT4G27720
	AT4G16500		AT3G48930	AT4G28100
	AT4G16670		AT3G49010	AT4G28180
	AT4G16680		AT3G49680	AT4G28360
	AT4G16770		AT3G49910	AT4G28590
	AT4G16892		AT3G50340	AT4G28640
	AT4G17140		AT3G50410	AT4G29130
	AT4G17250		AT3G50660	AT4G29360
	AT4G17500		AT3G51150	AT4G29390
	AT4G17695		AT3G51800	AT4G29410
	AT4G18140		AT3G51870	AT4G29480
	AT4G18197		AT3G52180	AT4G30010
	AT4G18205		AT3G52590	AT4G30020
	AT4G18220		AT3G52730	AT4G30330
	AT4G18680		AT3G52910	AT4G30660
	AT4G19080		AT3G52930	AT4G30810
	AT4G19645		AT3G52960	AT4G31700
	AT4G19990		AT3G53430	AT4G31985
	AT4G20070		AT3G53740	AT4G32250
	AT4G20260		AT3G53870	AT4G32570
	AT4G20480		AT3G53880	AT4G33070
	AT4G21320		AT3G53890	AT4G33110
	AT4G21326		AT3G53900	AT4G33800
	AT4G21450		AT3G54090	AT4G34200
	AT4G22220		AT3G54110	AT4G34260
	AT4G22360		AT3G54470	AT4G34570
	AT4G23270		AT3G54740	AT4G34670
	AT4G25180		AT3G54750	AT4G34700
	AT4G25230		AT3G55010	AT4G34710
	AT4G25450		AT3G55280	AT4G34730
	AT4G25500		AT3G55340	AT4G34750
	AT4G25580		AT3G55410	AT4G34840
	AT4G25690		AT3G55440	AT4G34870
	AT4G25707		AT3G55510	AT4G34980
	AT4G25710		AT3G55620	AT4G35050
	AT4G25940		AT3G55750	AT4G35070
	AT4G25970		AT3G56020	AT4G36180
	AT4G26450		AT3G56070	AT4G36380
	AT4G26582		AT3G56340	AT4G36520
	AT4G27300		AT3G56490	AT4G37830
	AT4G27654		AT3G56760	AT4G37890
	AT4G28390		AT3G56950	AT4G38210
	AT4G28520		AT3G57000	AT4G38410
	AT4G28650		AT3G57150	AT4G38580
	AT4G28770		AT3G57157	AT4G39040
	AT4G28811		AT3G57180	AT4G39200
	AT4G28860		AT3G57490	AT4G39880
	AT4G29220		AT3G57520	AT5G01230
	AT4G29330		AT3G57600	AT5G02190
	AT4G29380		AT3G57610	AT5G02260
	AT4G29820		AT3G57870	AT5G02450
	AT4G29860		AT3G58660	AT5G02500
	AT4G29890		AT3G58930	AT5G02502
	AT4G29950		AT3G59540	AT5G02610
	AT4G29960		AT3G59890	AT5G02935
	AT4G30720		AT3G60245	AT5G02960
	AT4G32060		AT3G60390	AT5G03300
	AT4G32300		AT3G60520	AT5G03850
	AT4G32350		AT3G60530	AT5G03940
	AT4G32440		AT3G60640	AT5G04320
	AT4G32820		AT3G60770	AT5G05690
	AT4G32850		AT3G61070	AT5G06290
	AT4G32860		AT3G61100	AT5G07090
	AT4G32870		AT3G61110	AT5G07360
	AT4G33050		AT3G61460	AT5G07810
	AT4G33150		AT3G61550	AT5G08040
	AT4G33260		AT3G61560	AT5G08260
	AT4G33565		AT3G61990	AT5G08280
	AT4G33890		AT3G62030	AT5G08380
	AT4G34071		AT3G62120	AT5G08390
	AT4G36140		AT3G62250	AT5G08391
	AT4G36400		AT3G62530	AT5G08670
	AT4G36450		AT3G62630	AT5G08690
	AT4G36648		AT3G62870	AT5G09300
	AT4G36710		AT3G63130	AT5G09760
	AT4G36925		AT3G63210	AT5G09770
	AT4G36980		AT3G63450	AT5G10080
	AT4G37300		AT3G63530	AT5G10110
	AT4G37690		AT4G00100	AT5G10160
	AT4G38060		AT4G00180	AT5G10360
	AT4G38470		AT4G00620	AT5G10560
	AT4G38540		AT4G00810	AT5G10920
	AT4G38545		AT4G00820	AT5G11340
	AT4G39560		AT4G00850	AT5G11690
	AT4G39675		AT4G01560	AT5G11890
	AT4G40070		AT4G01610	AT5G12150
	AT5G02770		AT4G02230	AT5G12250
	AT5G02810		AT4G02400	AT5G12950
	AT5G02880		AT4G02840	AT5G13510
	AT5G03140		AT4G02930	AT5G13520
	AT5G03175		AT4G03120	AT5G13780
	AT5G03640		AT4G03965	AT5G14320
	AT5G03730		AT4G04940	AT5G14450
	AT5G03830		AT4G05410	AT5G14570
	AT5G03875		AT4G08520	AT5G14910
	AT5G04235		AT4G09040	AT5G15025
	AT5G04245		AT4G09160	AT5G15200
	AT5G04330		AT4G09320	AT5G15220
	AT5G04360		AT4G09650	AT5G15320
	AT5G05230		AT4G09800	AT5G16070
	AT5G05310		AT4G10320	AT5G16130
	AT5G05320		AT4G10450	AT5G16290
	AT5G05400		AT4G10480	AT5G16310
	AT5G05440		AT4G11010	AT5G16390
	AT5G05710		AT4G11140	AT5G16590
	AT5G05835		AT4G11990	AT5G17870
	AT5G05870		AT4G12160	AT5G18140
	AT5G06580		AT4G12420	AT5G18380
	AT5G06715		AT4G12600	AT5G18800
	AT5G07020		AT4G13100	AT5G18920
	AT5G07470		AT4G13170	AT5G19520
	AT5G07680		AT4G13850	AT5G19750
	AT5G08230		AT4G13930	AT5G19760
	AT5G08430		AT4G14320	AT5G20020
	AT5G08875		AT4G14420	AT5G20290
	AT5G09535		AT4G14440	AT5G20500
	AT5G09540		AT4G14620	AT5G20635
	AT5G09880		AT4G15640	AT5G20950
	AT5G09990		AT4G15770	AT5G21060
	AT5G10190		AT4G15790	AT5G21150
	AT5G10336		AT4G16141	AT5G21970
	AT5G10740		AT4G16265	AT5G22440
	AT5G10745		AT4G16447	AT5G22640
	AT5G11100		AT4G16720	AT5G23100
	AT5G11330		AT4G16845	AT5G23395
	AT5G11970		AT4G17390	AT5G23535
	AT5G13240		AT4G17520	AT5G23740
	AT5G13760		AT4G17600	AT5G23900
	AT5G14500		AT4G17770	AT5G24314
	AT5G15270		AT4G17810	AT5G24490
	AT5G15680		AT4G17870	AT5G25460
	AT5G15720		AT4G18040	AT5G26667
	AT5G15840		AT4G18100	AT5G26800
	AT5G15845		AT4G18440	AT5G26850
	AT5G15910		AT4G18590	AT5G27670
	AT5G16360		AT4G18730	AT5G27700
	AT5G16370		AT4G18890	AT5G27770
	AT5G17180		AT4G19160	AT5G27820
	AT5G17310		AT4G19710	AT5G27850
	AT5G17360		AT4G20730	AT5G28060
	AT5G17440		AT4G20910	AT5G28500
	AT5G18040		AT4G20940	AT5G28840
	AT5G18120		AT4G20990	AT5G30510
	AT5G18450		AT4G22320	AT5G35360
	AT5G18470		AT4G22720	AT5G35790
	AT5G18500		AT4G22990	AT5G36890
	AT5G18525		AT4G23740	AT5G39320
	AT5G18630		AT4G23750	AT5G39600
	AT5G18760		AT4G24060	AT5G39740
	AT5G18770		AT4G24190	AT5G40130
	AT5G18850		AT4G24830	AT5G40150
	AT5G20900		AT4G25630	AT5G40770
	AT5G21020		AT4G25670	AT5G41460
	AT5G21930		AT4G25700	AT5G41520
	AT5G22270		AT4G25730	AT5G41670
	AT5G22700		AT4G25740	AT5G42850
	AT5G22830		AT4G25880	AT5G42890
	AT5G23150		AT4G25890	AT5G43020
	AT5G23155		AT4G25990	AT5G43460
	AT5G23410		AT4G26110	AT5G43990
	AT5G23770		AT4G26150	AT5G44210
	AT5G23890		AT4G26230	AT5G44220
	AT5G24380		AT4G26300	AT5G44650
	AT5G24530		AT4G26555	AT5G44710
	AT5G24770		AT4G26760	AT5G45390
	AT5G24930		AT4G26810	AT5G45775
	AT5G25180		AT4G26840	AT5G45920
	AT5G25240		AT4G26990	AT5G46160
	AT5G25560		AT4G27090	AT5G46290
	AT5G25590		AT4G27250	AT5G46640
	AT5G25755		AT4G27720	AT5G47030
	AT5G26010		AT4G28360	AT5G47110
	AT5G26170		AT4G28450	AT5G47170
	AT5G26618		AT4G29130	AT5G47700
	AT5G26970		AT4G29350	AT5G47890
	AT5G27037		AT4G29390	AT5G48300
	AT5G27730		AT4G29410	AT5G48360
	AT5G27860		AT4G29430	AT5G48580
	AT5G28040		AT4G29510	AT5G48760
	AT5G28330		AT4G30010	AT5G48870
	AT5G28340		AT4G30330	AT5G49100
	AT5G28390		AT4G30340	AT5G49810
	AT5G30500		AT4G30620	AT5G49980
	AT5G35930		AT4G30800	AT5G50370
	AT5G36220		AT4G30810	AT5G50375
	AT5G36240		AT4G30850	AT5G51100
	AT5G37340		AT4G31700	AT5G51110
	AT5G38200		AT4G31985	AT5G51750
	AT5G38747		AT4G32250	AT5G51840
	AT5G38780		AT4G32520	AT5G52650
	AT5G38850		AT4G32570	AT5G53045
	AT5G39530		AT4G32690	AT5G53420
	AT5G39720		AT4G33070	AT5G55125
	AT5G40100		AT4G33110	AT5G55230
	AT5G40170		AT4G33400	AT5G55480
	AT5G40910		AT4G33680	AT5G56530
	AT5G41110		AT4G33860	AT5G56670
	AT5G41260		AT4G33865	AT5G56710
	AT5G41370		AT4G34120	AT5G56940
	AT5G41761		AT4G34131	AT5G57080
	AT5G42300		AT4G34200	AT5G57270
	AT5G42400		AT4G34265	AT5G57970
	AT5G42650		AT4G34290	AT5G58250
	AT5G42730		AT4G34555	AT5G58420
	AT5G42740		AT4G34570	AT5G58710
	AT5G42825		AT4G34670	AT5G58920
	AT5G43770		AT4G34750	AT5G58930
	AT5G43780		AT4G34760	AT5G59850
	AT5G43820		AT4G34840	AT5G60360
	AT5G43930		AT4G34870	AT5G60390
	AT5G44090		AT4G35000	AT5G60840
	AT5G44270		AT4G36130	AT5G62300
	AT5G44870		AT4G36180	AT5G62670
	AT5G44910		AT4G36420	AT5G62690
	AT5G45113		AT4G36520	AT5G62700
	AT5G45150		AT4G36580	AT5G63100
	AT5G45310		AT4G36660	AT5G63310
	AT5G45690		AT4G36880	AT5G63400
	AT5G45830		AT4G36930	AT5G63810
	AT5G46230		AT4G36970	AT5G63920
	AT5G46410		AT4G37090	AT5G63980
	AT5G47160		AT4G37510	AT5G64060
	AT5G47550		AT4G37540	AT5G64140
	AT5G47780		AT4G37870	AT5G64650
	AT5G47810		AT4G37910	AT5G65010
	AT5G48412		AT4G37930	AT5G65220
	AT5G49610		AT4G38210	AT5G65420
	AT5G49690		AT4G38580	AT5G65440
	AT5G49710		AT4G38670	AT5G65530
	AT5G49990		AT4G38680	AT5G65640
	AT5G50600		AT4G38890	AT5G65920
	AT5G50700		AT4G39150	AT5G66750
	AT5G50770		AT4G39200	AT5G67260
	AT5G51070		AT4G39210	AT5G67360
	AT5G51450		AT4G39230	ATCG00960
	AT5G51451		AT4G39280	ATCG01170
	AT5G51970		AT4G39540
	AT5G52790		AT4G39780
	AT5G53010		AT4G39880
	AT5G53270		AT5G01230
	AT5G53895		AT5G01410
	AT5G54960		AT5G01600
	AT5G55100		AT5G01650
	AT5G55135		AT5G02050
	AT5G55630		AT5G02180
	AT5G55750		AT5G02190
	AT5G55970		AT5G02450
	AT5G56180		AT5G02460
	AT5G56210		AT5G02500
	AT5G56520		AT5G02610
	AT5G57320		AT5G02870
	AT5G57480		AT5G02890
	AT5G58070		AT5G02960
	AT5G58650		AT5G03040
	AT5G58800		AT5G03300
	AT5G59960		AT5G03850
	AT5G61530		AT5G03858
	AT5G61590		AT5G03860
	AT5G61610		AT5G04320
	AT5G61670		AT5G04700
	AT5G61990		AT5G04800
	AT5G62130		AT5G05690
	AT5G62140		AT5G06110
	AT5G62740		AT5G07000
	AT5G62760		AT5G07090
	AT5G62950		AT5G07810
	AT5G63030		AT5G08030
	AT5G63195		AT5G08040
	AT5G63350		AT5G08130
	AT5G63790		AT5G08180
	AT5G63970		AT5G08260
	AT5G64170		AT5G08280
	AT5G64260		AT5G08300
	AT5G64390		AT5G08390
	AT5G64510		AT5G08600
	AT5G64780		AT5G08670
	AT5G64950		AT5G08690
	AT5G65060		AT5G09240
	AT5G65070		AT5G09500
	AT5G66080		AT5G09650
	AT5G66110		AT5G09770
	AT5G66380		AT5G09840
	AT5G66430		AT5G10110
	AT5G66490		AT5G10160
	AT5G66558		AT5G10240
	AT5G66900		AT5G10360
	AT5G67245		AT5G10920
	AT5G67290		AT5G11200
	AT5G67300		AT5G11240
			AT5G11340
			AT5G11420
			AT5G11520
			AT5G11630
			AT5G11880
			AT5G11900
			AT5G12150
			AT5G12250
			AT5G13180
			AT5G13490
			AT5G13510
			AT5G13780
			AT5G14040
			AT5G14050
			AT5G14450
			AT5G14570
			AT5G14600
			AT5G14800
			AT5G15090
			AT5G15200
			AT5G15220
			AT5G15320
			AT5G15640
			AT5G15750
			AT5G16070
			AT5G16130
			AT5G16290
			AT5G16390
			AT5G16930
			AT5G17490
			AT5G17620
			AT5G17630
			AT5G17710
			AT5G17920
			AT5G18380
			AT5G18650
			AT5G18790
			AT5G18920
			AT5G19160
			AT5G19520
			AT5G19750
			AT5G19760
			AT5G19920
			AT5G20020
			AT5G20160
			AT5G20290
			AT5G20500
			AT5G20890
			AT5G21160
			AT5G21280
			AT5G22100
			AT5G22440
			AT5G22650
			AT5G23300
			AT5G23395
			AT5G23535
			AT5G23740
			AT5G23900
			AT5G24300
			AT5G25220
			AT5G25460
			AT5G25620
			AT5G25780
			AT5G26710
			AT5G26780
			AT5G26860
			AT5G27120
			AT5G27330
			AT5G27395
			AT5G27470
			AT5G27770
			AT5G27820
			AT5G27850
			AT5G27930
			AT5G28060
			AT5G28500
			AT5G28840
			AT5G30510
			AT5G33320
			AT5G35360
			AT5G37600
			AT5G39080
			AT5G39740
			AT5G40130
			AT5G40200
			AT5G40650
			AT5G40770
			AT5G41520
			AT5G41670
			AT5G42110
			AT5G43010
			AT5G43020
			AT5G44460
			AT5G44700
			AT5G44710
			AT5G45775
			AT5G45780
			AT5G45920
			AT5G46160
			AT5G46290
			AT5G46430
			AT5G46580
			AT5G46740
			AT5G47030
			AT5G47060
			AT5G47210
			AT5G47700
			AT5G47900
			AT5G47930
			AT5G48300
			AT5G48600
			AT5G48760
			AT5G48870
			AT5G49810
			AT5G49980
			AT5G50810
			AT5G51120
			AT5G51910
			AT5G52650
			AT5G52890
			AT5G53045
			AT5G53290
			AT5G54100
			AT5G55200
			AT5G55480
			AT5G55610
			AT5G55910
			AT5G55920
			AT5G56260
			AT5G56350
			AT5G56670
			AT5G56680
			AT5G56710
			AT5G56940
			AT5G57280
			AT5G57980
			AT5G58420
			AT5G58930
			AT5G59010
			AT5G59240
			AT5G59560
			AT5G59590
			AT5G59850
			AT5G60390
			AT5G60670
			AT5G60690
			AT5G60730
			AT5G60840
			AT5G60990
			AT5G61030
			AT5G61130
			AT5G61170
			AT5G61180
			AT5G61770
			AT5G61880
			AT5G62300
			AT5G62350
			AT5G62440
			AT5G62680
			AT5G62690
			AT5G62700
			AT5G63060
			AT5G63100
			AT5G63310
			AT5G63530
			AT5G63810
			AT5G63920
			AT5G63980
			AT5G64060
			AT5G64140
			AT5G64290
			AT5G64670
			AT5G65110
			AT5G65220
			AT5G65310
			AT5G65410
			AT5G65440
			AT5G65480
			AT5G65640
			AT5G65900
			AT5G65920
			AT5G66750
			AT5G66770
			AT5G67070
			AT5G67220
			AT5G67260
			AT5G67280
			AT5G67350
			AT5G67360
			AT5G67510
			AT5G67520

## Sheet: GO DP 3, 4 and 14 up-down
DP 3, 4, 14	Process						Function						Component
GO term	Description	P-value	FDR q-value	Enrichment (N, B, n, b)		GO term	Description	P-value	FDR q-value	Enrichment (N, B, n, b)		GO term	Description	P-value	FDR q-value	Enrichment (N, B, n, b)
GO:1901566	organonitrogen compound biosynthetic process	5.66e-90	2.26e-86	4.60 (13967,827,793,216)		GO:0003735	structural constituent of ribosome	2.36e-165	4.17e-162	11.66 (13967,278,793,184)		GO:0044391	ribosomal subunit	4.93e-163	3.71e-160	12.36 (13967,248,793,174)
GO:0006412	translation	7.85e-85	1.57e-81	5.10 (13967,642,793,186)		GO:0005198	structural molecule activity	6.91e-144	6.11e-141	9.55 (13967,343,793,186)		GO:0005840	ribosome	9.72e-163	3.65e-160	11.68 (13967,273,793,181)
GO:0043043	peptide biosynthetic process	1.41e-84	1.89e-81	5.09 (13967,644,793,186)		GO:0019843	rRNA binding	9.01e-29	5.31e-26	8.50 (13967,85,793,41)		GO:0044445	cytosolic part	8.75e-160	2.19e-157	12.42 (13967,241,793,170)
GO:0043604	amide biosynthetic process	1.75e-83	1.75e-80	4.99 (13967,660,793,187)		GO:0003729	mRNA binding	2.47e-26	1.09e-23	4.83 (13967,226,793,62)		GO:0043228	non-membrane-bounded organelle	4.18e-147	7.85e-145	7.66 (13967,513,793,223)
GO:0006518	peptide metabolic process	5.95e-82	4.76e-79	4.93 (13967,665,793,186)		GO:0003723	RNA binding	7.97e-18	2.82e-15	2.06 (13967,1230,793,144)		GO:0043232	intracellular non-membrane-bounded organelle	4.18e-147	6.28e-145	7.66 (13967,513,793,223)
GO:0043603	cellular amide metabolic process	2.31e-80	1.54e-77	4.75 (13967,701,793,189)		GO:0003676	nucleic acid binding	1.51e-10	4.44e-08	1.56 (13967,2072,793,183)		GO:1990904	ribonucleoprotein complex	3.07e-138	3.85e-136	7.09 (13967,554,793,223)
GO:0044271	cellular nitrogen compound biosynthetic process	1.23e-63	7.04e-61	3.24 (13967,1246,793,229)		GO:1901363	heterocyclic compound binding	1.65e-10	4.16e-08	1.42 (13967,3135,793,253)		GO:0015934	large ribosomal subunit	1.71e-97	1.84e-95	12.28 (13967,152,793,106)
GO:0044249	cellular biosynthetic process	7.7e-62	3.85e-59	2.84 (13967,1622,793,262)		GO:0097159	organic cyclic compound binding	1.7e-10	3.76e-08	1.42 (13967,3136,793,253)		GO:0032991	protein-containing complex	6.18e-97	5.81e-95	3.69 (13967,1366,793,286)
GO:0009059	macromolecule biosynthetic process	3.59e-61	1.6e-58	3.21 (13967,1222,793,223)								GO:0022626	cytosolic ribosome	6.96e-96	5.81e-94	14.03 (13967,118,793,94)
GO:0034645	cellular macromolecule biosynthetic process	4.41e-60	1.76e-57	3.23 (13967,1188,793,218)								GO:0022625	cytosolic large ribosomal subunit	7.9e-95	5.94e-93	14.21 (13967,114,793,92)
GO:1901576	organic substance biosynthetic process	1.62e-59	5.88e-57	2.78 (13967,1652,793,261)								GO:0044446	intracellular organelle part	1.86e-86	1.27e-84	2.79 (13967,2219,793,352)
GO:0009058	biosynthetic process	4.96e-57	1.65e-54	2.70 (13967,1709,793,262)								GO:0044422	organelle part	2.13e-86	1.34e-84	2.79 (13967,2220,793,352)
GO:0022613	ribonucleoprotein complex biogenesis	8.06e-55	2.48e-52	10.76 (13967,108,793,66)								GO:0015935	small ribosomal subunit	3.51e-63	2.03e-61	12.48 (13967,96,793,68)
GO:0034641	cellular nitrogen compound metabolic process	6.44e-54	1.84e-51	2.45 (13967,2066,793,287)								GO:0022627	cytosolic small ribosomal subunit	8.28e-62	4.45e-60	13.11 (13967,86,793,64)
GO:0042254	ribosome biogenesis	1.2e-50	3.19e-48	11.48 (13967,89,793,58)								GO:0044444	cytoplasmic part	2.59e-53	1.3e-51	1.67 (13967,5477,793,519)
GO:0044085	cellular component biogenesis	2.75e-49	6.87e-47	9.01 (13967,133,793,68)								GO:0005730	nucleolus	7.23e-36	3.4e-34	6.21 (13967,190,793,67)
GO:1901564	organonitrogen compound metabolic process	2.87e-42	6.74e-40	2.18 (13967,2281,793,282)								GO:0005829	cytosol	1.96e-32	8.69e-31	2.93 (13967,842,793,140)
GO:0044267	cellular protein metabolic process	9.68e-36	2.15e-33	2.33 (13967,1647,793,218)								GO:0043229	intracellular organelle	3.81e-22	1.59e-20	1.24 (13967,8937,793,629)
GO:0009987	cellular process	2.13e-35	4.48e-33	1.59 (13967,4927,793,446)								GO:0043226	organelle	5.05e-22	2e-20	1.24 (13967,8944,793,629)
GO:0006807	nitrogen compound metabolic process	8.93e-35	1.79e-32	1.79 (13967,3427,793,348)								GO:0030054	cell junction	8.76e-22	3.29e-20	3.32 (13967,419,793,79)
GO:0044237	cellular metabolic process	9.76e-35	1.86e-32	1.72 (13967,3878,793,378)								GO:0005911	cell-cell junction	8.76e-22	3.14e-20	3.32 (13967,419,793,79)
GO:0071704	organic substance metabolic process	1.14e-32	2.07e-30	1.67 (13967,4066,793,385)								GO:0009506	plasmodesma	8.76e-22	2.99e-20	3.32 (13967,419,793,79)
GO:0019538	protein metabolic process	2.68e-32	4.66e-30	2.12 (13967,1949,793,235)								GO:0009507	chloroplast	9.21e-22	3.01e-20	1.91 (13967,1888,793,205)
GO:0044238	primary metabolic process	9.96e-32	1.66e-29	1.69 (13967,3842,793,368)								GO:0005737	cytoplasm	1.2e-21	3.75e-20	1.87 (13967,2013,793,214)
GO:0043170	macromolecule metabolic process	1.59e-31	2.55e-29	1.77 (13967,3296,793,331)								GO:0009536	plastid	1.57e-21	4.73e-20	1.90 (13967,1923,793,207)
GO:0008152	metabolic process	4.01e-31	6.17e-29	1.58 (13967,4636,793,417)								GO:0044424	intracellular part	5.28e-21	1.53e-19	1.18 (13967,10361,793,693)
GO:0044260	cellular macromolecule metabolic process	6.64e-30	9.84e-28	1.92 (13967,2460,793,268)								GO:0044464	cell part	1.96e-19	5.46e-18	1.14 (13967,11308,793,730)
GO:0071840	cellular component organization or biogenesis	4.18e-28	5.97e-26	2.73 (13967,870,793,135)								GO:0009570	chloroplast stroma	4.32e-19	1.16e-17	4.09 (13967,228,793,53)
GO:0002181	cytoplasmic translation	3.07e-25	4.24e-23	12.19 (13967,39,793,27)								GO:0009532	plastid stroma	4.32e-19	1.12e-17	4.09 (13967,228,793,53)
GO:0034660	ncRNA metabolic process	1.04e-23	1.38e-21	4.24 (13967,266,793,64)								GO:0044428	nuclear part	3.12e-18	7.82e-17	2.74 (13967,559,793,87)
GO:0006364	rRNA processing	1.06e-21	1.37e-19	4.89 (13967,180,793,50)								GO:0030312	external encapsulating structure	4.44e-17	1.08e-15	3.60 (13967,269,793,55)
GO:0034470	ncRNA processing	2.08e-21	2.6e-19	4.27 (13967,235,793,57)								GO:0005618	cell wall	4.44e-17	1.04e-15	3.60 (13967,269,793,55)
GO:0016072	rRNA metabolic process	3.08e-21	3.73e-19	4.79 (13967,184,793,50)								GO:0044429	mitochondrial part	5.09e-15	1.16e-13	3.54 (13967,244,793,49)
GO:0022618	ribonucleoprotein complex assembly	1.29e-14	1.52e-12	5.15 (13967,106,793,31)								GO:0098798	mitochondrial protein complex	4.32e-14	9.55e-13	4.54 (13967,132,793,34)
GO:0071826	ribonucleoprotein complex subunit organization	6.88e-14	7.87e-12	4.87 (13967,112,793,31)								GO:0044434	chloroplast part	1.21e-13	2.61e-12	2.48 (13967,540,793,76)
GO:0006396	RNA processing	6.08e-12	6.76e-10	2.52 (13967,448,793,64)								GO:0044435	plastid part	1.97e-13	4.12e-12	2.46 (13967,545,793,76)
GO:0000470	maturation of LSU-rRNA	3.9e-11	4.21e-09	9.96 (13967,23,793,13)								GO:0030684	preribosome	3.8e-13	7.72e-12	7.78 (13967,43,793,19)
GO:0000027	ribosomal large subunit assembly	1.67e-10	1.76e-08	11.40 (13967,17,793,11)								GO:0016020	membrane	4.82e-11	9.55e-10	1.49 (13967,2639,793,223)
GO:0034622	cellular protein-containing complex assembly	1.38e-09	1.41e-07	3.02 (13967,216,793,37)								GO:0032040	small-subunit processome	8.07e-11	1.56e-09	9.54 (13967,24,793,13)
GO:0042273	ribosomal large subunit biogenesis	1.94e-09	1.94e-07	9.69 (13967,20,793,11)								GO:0098800	inner mitochondrial membrane protein complex	1.71e-09	3.22e-08	4.31 (13967,94,793,23)
GO:0065003	protein-containing complex assembly	2.09e-09	2.04e-07	2.92 (13967,229,793,38)								GO:0044455	mitochondrial membrane part	2.66e-09	4.88e-08	3.93 (13967,112,793,25)

## Sheet: TF DP 1, 11 and 13 down-up
Gene	Name	Co-Expression	Protein-DNA score	PWM	Rank	q-values	Hits
AT1G45249	ABF2	0.01	0	PWM2903	1	2.99e-17	226		Number of input genes: 956
				PWM2540	19	3.71e-10	198
				PWM1178	20	6.4e-10	197		Co-expression: with how many genes of the input gene this gene is co-expressed
AT2G36270	ABI5	0.09	0.25	PWM2530	2	3.23e-17	225
				PWM957	4	1.57e-16	222		Protein-DNA score: how many genes of the input genes this gene has experimentally proven interaction
				PWM2904	6	7.02e-14	213
				PWM621	31	1.91e-07	186		PWM: Position weight matrix
AT2G35530	AtbZIP16	0	0	PWM2908	3	2.1e-16	222
				PWM1237	14	2.75e-10	199		Rank: based on p-values
AT3G56850	AREB3	0	0	PWM2906	5	2.66e-16	221
AT1G32150	AtbZIP68	0	0	PWM2927	8	1.05e-13	212		Hits: number of the input genes with this motif
				PWM1236	16	4.4e-10	198
				PWM2567	22	1.05e-09	196		Expressed in dataset: expressed in the field dataset above 1.5 FPKM at at least one timepoint
AT3G10800	bZIP28	0.01	na	PWM2912	7	1.2e-13	212
				PWM883	72	0.00151	164
AT5G44080	AT5G44080	0	0	PWM995	10	6.47e-13	209
AT1G03970	GBF4	0.02	0	PWM994	9	7.19e-13	209
AT2G46270	GBF3	0.01	0.48	PWM2930	11	1.55e-11	204
				PWM951	25	9.21e-09	192
AT1G49720	ABF1	0.03	0.16	PWM974	12	2.69e-11	203
				PWM1495	44	7.05e-06	178
				PWM2170	46	1.69e-05	176
				PWM326	66	0.000775	166
AT3G17609	HYH	0.04	na	PWM1068	13	1.61e-10	200
AT5G11260	HY5	0.02	0	PWM2151	15	2.57e-10	199
				PWM623	33	3.02e-07	185
				PWM336	53	2.3e-05	175
AT1G75080	BZR1	0	na	PWM1390	18	3.91e-10	198
				PWM2150	21	1.1e-09	196
				PWM2960	120	0.0338	153
AT4G36730	AtGBF1	0.08	0	PWM1292	17	4.14e-10	198
AT2G18160	ATBZIP2	0	na	PWM2932	23	3.21e-09	194
AT5G15830	AtbZIP3	0.02	0	PWM2913	24	9.59e-09	192

## Sheet: chi square endosperm
Endosperm specific genes in DPs	1	2	3	4	5	6	7	8	9	10	11	12	13	14	15	16			All genes		DP1	DP2	DP3	DP4	DP5	DP6	DP7	DP8	DP9	DP10	DP11	DP12	DP13	DP14	DP15	DP16
	AT1G11300	AT4G01010	AT1G73220	AT4G24050		AT4G10260			AT1G08320	AT1G56440	AT1G01340			AT3G21270	AT4G05100				in a DP	3084	867	60	1058	814	16	119	25	15	282	234	78	76	12	154	26	44
	AT2G43010	AT4G20860	AT2G39470	AT5G64060		AT4G20840			AT2G39470						AT4G20860				total	26643	26643	26643	26643	26643	26643	26643	26643	26643	26643	26643	26643	26643	26643	26643	26643	26643
	AT2G45780	AT4G23190	AT4G00180			AT4G27820			AT3G56060										Expected (%*100	11.5753	3.25414	0.2252	3.97102	3.05521	0.0600533	0.446646	0.0938333	0.0563	1.05844	0.878279	0.29276	0.285253	0.04504	0.578013	0.0975866	0.165147
	AT3G14680	AT5G26920	AT4G26150			AT5G09430			AT4G29340
	AT3G26800		AT5G25220						AT5G07100										Endosperm specific genes
	AT4G16680		AT5G64060						AT5G25220										In a DP	46	22	4	6	2	0	4	0	0	7	1	1	0	0	1	2	0
	AT4G32350								AT5G59720										total	161	161	161	161	161	161	161	161	161	161	161	161	161	161	161	161	161
	AT4G33050																		Observed	28.5714	13.6646	2.48447	3.72671	1.24224	0	2.48447	0	0	4.34783	0.621118	0.621118	0	0	0.621118	1.24224	0
	AT4G36400																		Chi square	24.9557	33.3046	22.6657	0.0150315	1.07583	0.0600533	9.29759	0.0938333	0.0563	10.2227	0.0752972	0.368285	0.285253	0.04504	0.00321454	13.4263	0.165147
	AT4G40070																		=(obs-exp)^2/exp
	AT5G05400
	AT5G07680																		Critical value: 3.841
	AT5G15840
	AT5G36220
	AT5G38850
	AT5G40170
	AT5G44870
	AT5G44910
	AT5G57480
	AT5G62140
	AT5G66430
	AT5G66490
